# Supplementary material for: Potentiating adoptive cell therapy using synthetic IL-9 receptors
Source: Nature. 2022 Jun 8;607(7918):360–5. doi: 10.1038/s41586-022-04801-2 (PMC9283313; doi:10.1038/s41586-022-04801-2)
Supplement: Supplementary file 3 — Figures 1-4, Extended Data Figs 1–3, 5, 7, 9, 10. [file 41586_2022_4801_MOESM3_ESM.xlsx]

## Sheet: Fig 1b
Figure 1b
pSTAT5	MSA-IL2 (100nM)			MSA-oIL2 (5uM)
o2Rb	6559	6565	6555	4887	5194	4782
o4R	7043	6529	7318	2522	2734	2693
o7R	6998	6068	6727	2662	2617	2803
o9R	5125	6424	5593	2664	2703	2722
o21R	5097	6261	5095	1208	1153	1146
UTD (YFP-)	5271	5538	6138	1324	1399	1449
pSTAT3	MSA-IL2 (100nM)			MSA-oIL2 (5uM)
o2Rb	996	965	916	568	557	515
o4R	1098	1087	1239	831	794	800
o7R	1173	1182	932	465	488	505
o9R	1072	1231	1336	2833	2706	2465
o21R	1326	1088	1035	2729	2595	2969
UTD (YFP-)	1015	1005	890	453	502	446
pSTAT1	MSA-IL2 (100nM)			MSA-oIL2 (5uM)
o2Rb	6097	5557	5988	2658	2951	2783
o4R	6439	6075	6792	3293	3449	3201
o7R	6398	4907	5812	1939	1959	2069
o9R	4935	5127	5206	11269	11272	9869
o21R	4421	4376	4110	4162	4127	3775
UTD (YFP-)	5522	4734	5153	1497	1533	1509
pSTAT6	MSA-IL2 (100nM)			MSA-oIL2 (5uM)
o2Rb	477	503	487	394	360	383
o4R	1116	1231	1418	1442	1613	1534
o7R	567	565	503	324	399	367
o9R	427	406	398	299	345	308
o21R	411	414	370	313	338	316
UTD (YFP-)	515	516	513	321	335	319

## Sheet: Fig 1c
Figure 1c
pSTAT5 AF647 MFI		o2R Tcells + oIL2			o9R Tcells + oIL2			o2R Tcells + IL2			o9R Tcells + IL2			o2R Tcells + IL9			o9R Tcells + IL9
concentration [nM]	log [nM]	Mean	SEM	n	Mean	SEM	n	Mean	SEM	n	Mean	SEM	n	Mean	SEM	n	Mean	SEM	n
10000	4	4420.33	193.098	3	3226.5	49.398	3							623	15.0111	3	565.667	6.88799	3
1000	3	4022	225.746	3	3102.67	39.3884	3							579	6.1101	3	505.667	12.3333	3
100	2	3611	211.909	3	2671.33	127.567	3	5400	312.12	3	5190.33	122.942	3	552	14.5717	3	481	26.8576	3
10	1	2534.33	54.0411	3	1658	79.9937	3	4842.33	133.382	3	4801.67	119.103	3	537.667	4.91031	3	490	12.0554	3
1	0	1514.33	42.5532	3	908.333	9.26163	3	4615.67	204.81	3	4337	69.5054	3	550.667	1.76383	3	471.667	8.66667	3
0.1	-1	982.667	73.0167	3	648.667	23.5537	3	3283	84.8901	3	3082.33	136.041	3	543.333	6.35959	3	474.667	17.2466	3
0.01	-2	883.667	24.835	3	622.667	5.78312	3	1383	56.3116	3	1232.33	53.1737	3	552.333	22.2586	3	465	8.544	3
0.001	-3	980	100.431	3	599.667	21.1844	3	623.333	20.2183	3	576.667	15.9409	3	578	23.3524	3	457.333	5.04425	3
0.0001	-4							521.333	5.04425	3	492	4.04145	3
1e-05	-5							567.333	25.1484	3	540	16.773	3
pSTAT3 AF647 MFI		o2R Tcells + oIL2			o9R Tcells + oIL2			o2R Tcells + IL2			o9R Tcells + IL2			o2R Tcells + IL9			o9R Tcells + IL9
concentration [nM]	log [nM]	Mean	SEM	n	Mean	SEM	n	Mean	SEM	n	Mean	SEM	n	Mean	SEM	n	Mean	SEM	n
10000	4	617	4.58258	3	2063.5	6.94022	3							438.333	5.696	3	437.333	23.3405	3
1000	3	591.667	44.8491	3	2045.5	79.6084	3							364.667	25.7574	3	332.667	22.2136	3
100	2	532	16.1658	3	1781.33	70.4801	3	809.333	29.9407	3	1156.67	51.5148	3	361.333	21.8658	3	366	2.51661	3
10	1	468.667	7.68838	3	1329.67	74.9874	3	724	12.49	3	911.333	26.4344	3	381	13.2035	3	337	15.5885	3
1	0	430	10.6927	3	896	13.2288	3	672.667	13.9682	3	634	28	3	375	25.2389	3	350.667	10.1379	3
0.1	-1	477.667	17.3237	3	628.333	13.9682	3	501	10.2632	3	477.667	13.8604	3	395.667	23.1828	3	393.333	9.20748	3
0.01	-2	477.667	10.3494	3	610.333	17.7044	3	450.667	8.95048	3	413	19.0788	3	410	16.8226	3	357.333	10.3333	3
0.001	-3	584.667	29.0421	3	565.333	42.467	3	444	7	3	429	10.7858	3	429.333	3.4801	3	373.333	15.3007	3
0.0001	-4							476.667	11.392	3	432	10.2632	3
1e-05	-5							523.667	2.18581	3	483.333	11.2151	3
pSTAT1 AF647 MFI		o2R Tcells + oIL2			o9R Tcells + oIL2			o2R Tcells + IL2			o9R Tcells + IL2			o2R Tcells + IL9			o9R Tcells + IL9
concentration [nM]	log [nM]	Mean	SEM	n	Mean	SEM	n	Mean	SEM	n	Mean	SEM	n	Mean	SEM	n	Mean	SEM	n
10000	4	3957.33	118.852	3	18931.5	670.752	3							1332	85.3307	3	1293.67	47.9212	3
1000	3	4568	100.703	3	20181.5	634.826	3							1315	72.3326	3	1247.33	58.5273	3
100	2	4378.67	170.213	3	17146.7	1105.77	3	8492	109.701	3	9711.33	220.901	3	1148	84.4808	3	1200	115.474	3
10	1	3169.33	15.0702	3	9516.33	762.604	3	8199.67	226.443	3	7730	168.12	3	1085.33	48.3368	3	1201	155.541	3
1	0	2374.67	113.04	3	4501	199.767	3	7177.67	198.381	3	5627.33	270.94	3	1161.33	78.4694	3	1155	174.684	3
0.1	-1	2024	83.6441	3	2655.67	75.1206	3	3786	227.139	3	3146.67	163.036	3	1070	36.1985	3	1115.33	115.577	3
0.01	-2	2014.33	59.0884	3	2226.67	59.1786	3	2181.67	82.7392	3	1995.33	85.8726	3	1188.67	88.7024	3	1269.67	90.9255	3
0.001	-3	2278.33	119.335	3	2286	20.0333	3	1962.67	25.3925	3	1840	40.3774	3	1354.33	73.73	3	1235	116.578	3
0.0001	-4							1925.33	54.3395	3	1832	16.2583	3
1e-05	-5							2128.33	18.8355	3	1918	23.3024	3

## Sheet: Fig 1d-f
Figure 1d-f
CD62L MFI	MSA-IL2 (100nM)			MSA-oIL2 (5uM)
o2Rb	2571	2601	2532	3280	3085	3131
o4R	2255	2166	2179	3926	3791	3469
o7R	2709	2531	2563	7031	6358	6942
o9R	2305	2286	2277	5111	4394	4922
o21R	2449	2599	2488	6745	5947	6007
Fas(CD95) MFI	MSA-IL2 (100nM)			MSA-oIL2 (5uM)
o2Rb	1768	1726	1685	2106	1988	1910
o4R	1660	1573	1576	1975	2171	1930
o7R	1731	1682	1694	2721	2745	2651
o9R	1642	1709	1661	5097	5051	5009
o21R	1950	1946	1911	7169	7126	7483
Sca1 MFI	MSA-IL2 (100nM)			MSA-oIL2 (5uM)
o2Rb	62522	59940	61901	50251	51103	50885
o4R	85872	82557	86012	50102	55825	49073
o7R	72200	70407	74401	75641	66138	66216
o9R	76672	79700	79838	267659	276703	258190
o21R	86035	87559	88803	236185	257860	254646

## Sheet: Fig 1g
Figure 1g
oIL2 stimulated percentage divided		o2R + oIL2			o9R + oIL2
concentration [nM]	log [nM]	49.5	49.8	52.6	30.4	29.4	31.1
10000	4	49.2	50.9	49.9	33	30.8	30.5
2000	3.30103	38.2	41.1	41.4	30	28.2	33.5
400	2.60206	21.5	21.7	22	21.1	24.2	21.2
80	1.90309	6.99	7.9	9.38	8.17	6.74	6.65
16	1.20412	4.62	2.7	n/a	n/a	n/a	n/a
3.2	0.50515	n/a	3.64	n/a	8.62	n/a	5.3
0.64	-0.19382	n/a	n/a	3.8	n/a	3.26	n/a
0.128	-0.89279	n/a	n/a	n/a	n/a	n/a	n/a
IL2 stimulated percent divided		o2R + IL2			o9R + IL2
concentration [nM]	log [nM]	79.3	79.1	77.3	77.6	80.8	79.4
100	2	77.9	78.3	76.2	79.4	78.1	82.2
20	1.30103	77.1	71.6	77	78.6	78.3	74.4
4	0.60206	71.3	70.2	69.4	72.9	69.3	71.5
0.8	-0.09691	37.5	36	34.7	36.4	36.5	38.6
0.16	-0.79588	9.24	9.36	10.8	11.6	9.93	12.4
0.032	-1.49485	5.67	n/a	n/a	n/a	6.29	4.57
0.0064	-2.19382	n/a	n/a	5.57	n/a	3.72	n/a
0.00128	-2.89279	n/a	n/a	3.95	n/a	n/a	n/a
0.000256	-3.59176	n/a	n/a	n/a	6.32	n/a	10

## Sheet: Fig 2c
Figure 2c
Exp#: AK-304
	Days post inoculation	BL6 T cells + MSA-IL2					o2R pmel + MSA-oIL2						o2R pmel + MSA-IL2						pmel + MSA-IL2					pmel + MSA-IL2 (lymphodepleted)
	0	0	0	0	0	0	0	0	0	0	0	0	0	0	0	0	0	0	0	0	0	0	0	0	0	0	0	0	0
	6	1	0.5	0	4	0	4	4	0.5	4	18	0	0.5	0.5	4	4	6	0	4	1	0	0.5	0.5	0	0.5	0	0	0.5	1
	9	18	6	0.5	18	6	40	18	18	22.5	87.5	0	4	0.5	6	18	48	1	22.5	4	0	0.5	4	0	0	0	0	1	4
	13	87.5	40	6	48	112.5	294	75	180	198	162	0.5	4	0.5	75	75	162	18	56	18	0.5	0	4	0	0.5	0	0	0	4
	16	352	245	22.5	198	343	1440	162	907.5	729	567	6	18	0.5	384	750	567	180	448	40	4	0	18	0	4	0	0	0	18
	19	700	416	137.5	448	1296	3179	526.5	1296	1440	1028.5	40	112.5	6	750	1862	1521	567	448	125	64	18	64	0	18	6	0	0.5	75
	22	2025	1764	448	1960	2475		1080	2362.5	2587.5	2137.5	100	294	40	1862	3200	2362.5	1605.5	1764	416	320	162	294	0	22.5	18	0	0	87.5
	25			1368				2137.5				352	968	220.5					2000	1224	550	1224	648	0	100	18	0	4	220.5
	28											847		800						2560		2688	2250	0	216	48	0	4	384
	31											1800												0	448	40	4	4	847
	34																							0	688.5	245	40	18	1080
	38																							0	1822.5	847	269.5	40	3240
	41																							0		1080	1008	40
	45																							0		2745.5	2025	445.5
	48																							0				600
	51																							0				800
	56																							0				2700
	61																							0
	66																							0
	68																							0
	74																							0
	80																							0
	101																							0
	105																							0
	122																							0
	158																							196
	160																							600

## Sheet: Fig 2d
	Figure 2d
	Exp# AK-293
	Days post inoculation	BL6 T cells + MSA-IL2			o9R pmel + MSA-IL2						o9R pmel + MSA-oIL2						pmel + MSA-IL2					pmel + MSA-IL2 (lymphodepleted)
	0	0	0	0	0	0	0	0	0	0	0	0	0	0	0	0	0	0	0	0	0	0	0	0	0	0
	6	4	4	8	0	0	0.5	4	0	6	0.5	0	0.5	4	8	0.5	18	8	0	4	0.5	0.5	4	0	1	0.5
	9	18	40	112.5	6	0	0	6	1	18	18	6	18	4	1	40	87.5	126	4	40	4	4	40	18	0	4
	11	32	245	294	8	4	0.5	18	0.5	18	6	4	4	0	0	75	87.5	87.5	0	40	4	1	22.5	4	0	4
	13	162	486	567	87.5	144	0	75	4	144	18	0	0	0	0	144	269.5	320	0	144	4	4	18	0	0	0
	16	650	1028.5	1224	294	800	0	318.5	4	384	18	0	0	0	0	196	750	1080	4	526.5	384	0	22.5	18	0	0
	18	1666	1605.5	1862	729	1690	0	1028.5	18	907.5	6	0	0	0	0	162	1521	1862	48	968	750	4	48	48	0	0
	20	2250	1764	2688	1512	2058	0	1605.5	40	2058	6	0	0	0	0	416	2250	2816	162	2137.5	2137.5	4	162	48	0	0
	22				2156	2944	22.5	2816	220.5	2254	22.5	0	0	0	0	907.5			1152			6	384	180	0	0
	25						180		1008		48	0	0	0	0	1436.5			2304			18	750	448	4	0
	27						486		2025		180	1	0	18	0	1862						40	1028.5	800	18	0
	30						2560				448	4	0	180	0	2513						162	1690	1960	18	0
	32										648	0	0	352	0	4000						269.5	2587.5	2475	40	0
	34										688.5	4	0	607.5	0							384			245	0
	37										2137.5	18	0	2025	0							1224			800	0
	41											40	0		0							2560			2362.5	0
	44											126	0		0
	47											220.5	0		0
	50											567	0		0
	53											968	0		0
	56											2137.5	0		0
	59												0		0
	62												0		0
	69												0		0
	73												0		0
	76												0		0
	79												0		0
	84												0		0
	89												0		0
	94												0		0
	96												0		0
	102												0		0
	108												0		0
	129												40		0
	133												144		0
	150												864		0
	186														0

## Sheet: Fig 2e
Figure 2e
Survival Analysis, Exp 056
1=dead, 0=alive
	Days elapsed	pmel T cells + MSA-IL2 5 days	pmel T cells + MSA-IL2 5 days (lymphodepleted)	o2R pmel T cells + MSA-oIL2 5 days	o9R pmel T cells + MSA-oIL2 5 days	o9R pmel T cells + MSA-oIL2 25 days
	24	1
	24	1
	24	1
	26	1
	24	1
	28		1
	31		1
	26		1
	26		1
	42		1
	24			1
	24			1
	24			1
	24			1
	24			1
	24			1
	26			1
	24			1
	24			1
	45				1
	25				1
	33				1
	30				1
	34				1
	50				0
	50					0
	50					0
	47					1
	31					1
	50					0
	50					0

## Sheet: Fig 2g
Figure 2g
		Experiment	Coculture T cell killing assay
		Experimental Design	1:2 E:T Ratio; 10^3 tumor cells (B16 RFP+)
			Percentage Confluence (RFP+)
		Time Elapsed (h)	o2R pmel + MSA-oIL2 (5uM)			o9R pmel + MSA-oIL2 (5uM)
		0	23.0793	24.3894	17.2378	22.005	21.4307	20.2815
		1.98333	23.1778	24.2846	18.169	21.4679	20.8502	20.295
		3.96667	22.4367	24.6444	17.8445	20.3804	19.5248	19.6681
		6	22.3437	24.7542	17.3361	19.7332	18.9436	19.0212
		8	20.6968	23.4346	16.7553	19.5634	18.9048	18.4842
		10	20.993	23.0995	17.3817	18.8327	19.1586	18.5939
		12	21.2593	22.5653	17.5435	18.0276	18.6879	18.5098
		14	20.9575	22.7041	17.9618	18.3821	18.7106	18.5633
		16	22.3238	23.8016	18.5819	18.3886	18.4209	18.2024
		18	22.9198	24.8927	19.2324	18.0325	19.5129	19.0284
		20	25.2336	26.0954	20.0957	18.3149	19.2009	19.5417
		21.9833	25.747	26.6568	21.6284	18.8407	19.3588	20.4488
		24	27.2948	28.9952	22.9269	17.8697	19.3121	20.9036
		25.9833	28.6477	30.3122	24.0627	17.5104	19.58	20.9203
		27.9667	30.8242	31.4493	24.9537	17.4522	19.4082	21.2967
		30	31.8498	33.664	26.822	17.2792	19.9595	20.9291
		32	32.379	35.3972	28.6864	17.1364	19.9135	21.8127
		34	35.7128	36.5583	30.5232	16.8024	19.8742	22.1681
		36	37.0369	39.9028	31.6662	16.1129	19.59	22.1107
		38	36.5724	41.5753	33.5141	16.572	20.3605	23.114
		40	40.1213	43.3827	33.3708	16.6474	19.5772	24.2539
		42	40.442	45.3518	35.2572	16.5271	20.2694	23.2411
		44	42.7007	45.6811	35.9741	16.4297	20.3541	23.7189
		45.9833	42.3427	47.1376	37.2274	15.9414	19.1878	23.5182
		48	44.1706	48.4713	38.055	16.146	19.5449	23.1231
		49.9833	45.7075	50.9663	38.6568	16.194	18.4067	23.3683
		51.9667	46.0207	51.0615	41.0083	15.6735	18.7815	23.5864
		54	47.0408	53.1971	39.2909	15.4234	17.7872	22.9261
		56	47.9927	53.9378	42.9321	15.053	18.1123	22.5853
		58	49.9564	54.9903	42.401	15.0226	17.9869	22.1829
		60	50.348	57.1424	42.6793	14.7719	17.4448	22.162
		62	52.1114	58.7091	45.8513	14.7057	17.4701	21.9975
		64	54.6537	59.578	45.7011	13.7675	17.2592	21.1445
		66	58.297	60.2313	46.9678	13.4736	16.7486	20.3065
		68	59.5883	60.4891	48.8317	12.7525	16.2691	21.5482
		69.9833	62.3981	63.089	49.1583	13.0151	16.1205	20.7228

## Sheet: Fig 2h
file	fsom-MC_01|percent_parent	fsom-MC_02|percent_parent	fsom-MC_03|percent_parent	fsom-MC_04|percent_parent	fsom-MC_05|percent_parent	fsom-MC_06|percent_parent	fsom-MC_07|percent_parent	fsom-MC_08|percent_parent	fsom-MC_09|percent_parent	fsom-MC_10|percent_parent	fsom-MC_11|percent_parent	fsom-MC_12|percent_parent	fsom-MC_13|percent_parent	fsom-MC_14|percent_parent	Group	Sample
oIL2R_pmel_oIL2_48hr_A_01_1.fcs	3.2	6.77	3.25	3.57	0.616	4.9	14	6.48	1.28	10.4	24.9	0.603	0.0511	20	oIL2R	test
oIL2R_pmel_oIL2_48hr_B_01_1.fcs	3.66	6.57	2.38	3.86	0.796	5.14	11.2	7.68	1.12	12.1	23.9	1.35	0.045	20.2	oIL2R	test
oIL2R_pmel_oIL2_48hr_C_01_1.fcs	3.07	6.2	2.37	3.49	0.574	4.91	11	7.88	1.28	15.7	23	1.77	0.408	18.3	oIL2R	test
oIL9R_pmel_oIL2_48hr_A_02_1.fcs	6.17	10.5	19.3	4.75	1.23	14.4	1.23	9.91	21	7.49	1.33	1.16	0.941	0.624	oIL9R	test
oIL9R_pmel_oIL2_48hr_B_01_1.fcs	9.28	8.24	20.4	4.79	1.64	11.5	1.17	10.5	19.8	9.86	0.885	1.51	0.167	0.263	oIL9R	test
oIL9R_pmel_oIL2_48hr_C_01_1.fcs	11.5	7.9	17.2	4	1.92	12.4	1.28	8.45	23.5	8.65	1.15	1.33	0.087	0.667	oIL9R	test
Data from Statistical Analysis used to generate volcano plot in Figure 2h
	logFC	logCPM	PValue	FDR
fsom-MC_09|count	4.1243	16.7893	3.91681e-44	5.48354e-43
fsom-MC_11|count	-4.41668	16.935	6.85235e-41	4.79665e-40
fsom-MC_07|count	-3.30074	16.0209	1.54856e-29	7.22663e-29
fsom-MC_14|count	-5.23557	16.6124	7.70001e-26	2.695e-25
fsom-MC_03|count	2.83335	16.724	1.97954e-20	5.54272e-20
fsom-MC_06|count	1.35632	16.4365	3.09853e-07	7.2299e-07
fsom-MC_01|count	1.44077	15.9079	2.31435e-05	4.6287e-05
fsom-MC_05|count	1.26901	13.464	7.82618e-05	0.000136958
fsom-MC_10|count	-0.552485	16.7063	0.0694007	0.107957
fsom-MC_02|count	0.445199	16.2315	0.102518	0.143525
fsom-MC_08|count	0.387317	16.3712	0.151599	0.192944
fsom-MC_04|count	0.310223	15.3159	0.233587	0.272518
fsom-MC_13|count	1.24498	11.4723	0.293845	0.316449
fsom-MC_12|count	0.100779	13.6525	0.822342	0.822342

## Sheet: Fig 3a
Figure 3a
In vitro		Ad-Null			Ad-oIL2
	24 h	0	0	0	5.88748	6.53839	4.26019
	48 h	0	0	0	37.7823	49.8242	34.6904
	72 h	0	0	0	91.2743	318.281	152.298		All values ng/ml
In vivo		Tumor					Serum
	PBS IT	0.091	0.099	0.114	0.051	0.1	0.009	0.006	0.005	0.005	0.006
	Ad-Null IT	0.09	0.086	0.101	0.066	0.167	0.005	0.006	0.006	0.006	0.009
	Ad-oIL2 IT	0.934	1.373	0.782	2.534	2.436	0.011	0.01	0.01	0.009	0.011
	MSA-oIL2 (IP)	0.292	0.299	0.315	0.383	0.289	0.679	0.181	0.442	0.491	0.427			All values pg/ug total protein

[truncated: 23 more sheets: Fig 3c, Fig 3e, Fig 3f, Fig 3i-j and Ext Fig 7e, Fig 3k, Fig 4a, Fig 4b, Fig 4e, Fig 4h, Ext Fig1a, Ext Fig 1b, Ext Fig 2, Ext Fig 3a, Ext Fig 5a, Ext Fig 5b, Ext Fig 5c, Ext Fig 5d, Ext Fig 5e, Ext Fig 5f, Ext Fig 7c …]
